# Supplementary material for: Global, regional, and national burdens of PUD in women of reproductive age from 1992 to 2021: a trend analysis based on the global burden of disease study 2021
Source: Front Glob Womens Health. 2025 Apr 1;6:1529549. doi: 10.3389/fgwh.2025.1529549 (PMC11996881; doi:10.3389/fgwh.2025.1529549)
Supplement: Supplementary file 1 [file Datasheet1.csv]

## Sheet: Table S1
Table S1. The incident cases and ASIR of PUD in women of reproductive age in 1992 and 2021 at national levels.
Location	Incidence number in 1992	Incidence number in 2021	ASIR in 1992	ASIR in 2021
Afghanistan	1260.48 (749.74, 1953.61)	2995.46 (1836.55, 4473.69)	57.73 (34.43, 89.1)	44.66 (27.52, 66.27)
Albania	157.57 (87.39, 255.53)	130.68 (72.92, 210.68)	20.01 (11.2, 32.47)	20.54 (11.41, 33.11)
Algeria	1569.84 (901.55, 2449.1)	2616.87 (1500.5, 4081.32)	27.38 (16.03, 42.26)	22.96 (13.12, 35.85)
American Samoa	4.95 (2.93, 7.61)	4.6 (2.78, 6.97)	40.73 (24.37, 62.37)	38.33 (23.12, 58.15)
Andorra	1.36 (0.71, 2.34)	1.94 (1.05, 3.26)	7.79 (4.07, 13.42)	7.86 (4.13, 13.31)
Angola	662.34 (389.05, 1005.39)	1941.47 (1159.38, 2911.59)	26.45 (15.69, 39.86)	24.73 (14.94, 36.81)
Antigua and Barbuda	1.96 (1.05, 3.21)	2.78 (1.5, 4.57)	11.73 (6.32, 19.2)	11.28 (6.03, 18.57)
Argentina	487.98 (258.14, 814.62)	712.2 (372.92, 1193.33)	5.98 (3.17, 9.97)	5.8 (3.02, 9.73)
Armenia	148.5 (82.03, 238.8)	144.14 (83.83, 224.06)	17.51 (9.76, 28.04)	18.51 (10.66, 28.88)
Australia	504.23 (272.32, 833.73)	619.93 (335.05, 1020.33)	10.56 (5.69, 17.47)	9.46 (5.06, 15.62)
Austria	310.26 (174.86, 497.05)	318.54 (178.03, 505.84)	15.18 (8.53, 24.33)	14.37 (7.97, 22.91)
Azerbaijan	383.47 (219.67, 594.63)	484.63 (275.68, 761.55)	21.15 (12.35, 32.49)	17.18 (9.73, 27.02)
Bahamas	8.85 (4.89, 14.27)	12.3 (6.87, 19.71)	12.27 (6.88, 19.66)	11.24 (6.23, 18.06)
Bahrain	27.81 (15.4, 43.92)	77.54 (42.53, 124.59)	23.8 (13.39, 37.39)	23.46 (12.86, 37.7)
Bangladesh	16312.55 (10267.12, 24056.01)	15903 (9548.88, 24196)	68.77 (43.68, 100.53)	34.38 (20.71, 52.2)
Barbados	8.64 (4.85, 13.87)	8.62 (4.85, 13.71)	12.76 (7.19, 20.44)	11.66 (6.45, 18.69)
Belarus	359.96 (199.88, 574.73)	344.08 (196.62, 547.89)	13.88 (7.73, 22.12)	14.49 (8.17, 23.14)
Belgium	326.43 (179.97, 529.77)	320.23 (174.51, 520.04)	12.48 (6.84, 20.29)	11.73 (6.33, 19.1)
Belize	5.35 (2.89, 8.66)	14.43 (7.85, 23.63)	12.64 (7.01, 20.28)	12.12 (6.65, 19.78)
Benin	362.71 (209.96, 550.82)	1098.95 (650.09, 1653.53)	29.16 (17.03, 44.14)	31.76 (18.94, 47.43)
Bermuda	2.23 (1.25, 3.6)	1.7 (0.92, 2.78)	12.64 (6.98, 20.43)	11.79 (6.3, 19.43)
Bhutan	90.72 (57.84, 131.49)	68.15 (41.86, 100.69)	66.79 (42.57, 96.49)	33.33 (20.53, 49.18)
Bolivia (Plurinational State of)	343.59 (200.32, 523.27)	409.11 (240.51, 634.28)	22.61 (13.41, 34.14)	13.35 (7.88, 20.63)
Bosnia and Herzegovina	227.78 (128.19, 363.13)	153.02 (85.83, 246.71)	19.75 (11.16, 31.41)	19.2 (10.63, 31.01)
Botswana	87.2 (51.19, 131.86)	157.8 (94.22, 235.46)	24.64 (14.57, 37.15)	23.11 (13.8, 34.49)
Brazil	6602.3 (3907.54, 10104.1)	5568.02 (3216.47, 8756.37)	17.85 (10.64, 27.22)	9.09 (5.22, 14.32)
Brunei Darussalam	12.65 (7.3, 19.81)	18.58 (10.31, 30.04)	19.38 (11.42, 30.05)	14.65 (8.11, 23.68)
Bulgaria	426.02 (243.3, 676.61)	299.38 (173.7, 471.67)	19.64 (11.14, 31.23)	18.83 (10.75, 29.83)
Burkina Faso	576.98 (328.54, 916.12)	1433.67 (827.04, 2224.8)	24.15 (13.86, 38.12)	23.93 (13.93, 36.91)
Burundi	413.68 (252.47, 615.84)	832.18 (512.17, 1221.47)	29.97 (18.25, 44.74)	25.08 (15.44, 36.91)
Cabo Verde	35.38 (20.83, 54.6)	36.3 (20.74, 57.33)	40.32 (23.88, 61.84)	24.08 (13.78, 38.04)
Cambodia	1784.48 (1037.11, 2708.38)	1755.95 (1083.47, 2592.79)	73.7 (43.32, 111.56)	40.09 (24.82, 59.14)
Cameroon	875.24 (520.96, 1334.32)	2490.03 (1470.87, 3785.96)	32.13 (19.24, 48.57)	29.99 (17.85, 45.3)
Canada	2090.66 (1156.9, 3409.01)	2125.52 (1176.02, 3487.64)	26.4 (14.61, 43.03)	24.05 (13.22, 39.47)
Central African Republic	198.82 (117.95, 301.51)	472.77 (292.87, 699.5)	29.72 (17.75, 44.82)	34.69 (21.66, 50.88)
Chad	491.15 (291.31, 743.98)	1505.43 (897.5, 2284.4)	32.86 (19.72, 49.42)	36.11 (21.86, 54.06)
Chile	405.26 (222.81, 657.44)	519.48 (301.53, 807.76)	11.37 (6.3, 18.41)	10.46 (6.04, 16.3)
China	97760.15 (56731.92, 153268.05)	54718.51 (32066.34, 85819.72)	31.76 (18.58, 49.61)	14.49 (8.37, 22.83)
Colombia	465.26 (261.9, 734.83)	500.48 (251.37, 850.2)	6.04 (3.49, 9.39)	3.78 (1.89, 6.42)
Comoros	29.41 (17.52, 44.04)	45.87 (27.03, 69)	25.07 (14.94, 37.54)	22.91 (13.51, 34.48)
Congo	153.92 (90.25, 234.97)	352.56 (211.44, 530.01)	25.34 (15.12, 38.25)	24.53 (14.81, 36.7)
Cook Islands	1.69 (0.93, 2.74)	1.67 (0.93, 2.71)	37.51 (20.89, 60.63)	38.45 (21.26, 62.32)
Costa Rica	23.38 (11.73, 40.3)	42.49 (20.81, 73.75)	3.33 (1.75, 5.63)	3.17 (1.55, 5.52)
Croatia	878.79 (514.06, 1357.39)	2049.97 (1235.34, 3101.57)	27.36 (16.18, 42.04)	29.45 (17.81, 44.36)
Cuba	278.84 (159.33, 439.73)	180.15 (106.4, 278.14)	22.45 (12.8, 35.38)	17.74 (10.38, 27.47)
Cyprus	389.45 (212.67, 630.53)	300.85 (165.61, 483.09)	12.96 (7.12, 20.94)	11.67 (6.32, 18.96)
Czechia	10.99 (5.72, 19.03)	20.04 (10.4, 34.39)	5.19 (2.69, 9)	4.79 (2.43, 8.28)
Côte d'Ivoire	516.46 (302.42, 806.55)	470.02 (271.99, 735.93)	18.11 (10.47, 28.38)	17.59 (9.97, 27.8)
Democratic People's Republic of Korea	2442.27 (1521.13, 3644.69)	2627.64 (1628.45, 3911.6)	44.33 (27.67, 66.02)	37.07 (22.79, 55.4)
Democratic Republic of the Congo	2197.83 (1284.74, 3357.73)	5184.23 (3101.08, 7805.13)	23.89 (14.14, 36.23)	23.6 (14.27, 35.35)
Denmark	168.53 (98.91, 264.82)	118.04 (66.02, 191.86)	11.28 (6.5, 17.9)	8.48 (4.66, 13.91)
Djibouti	25.1 (14.74, 38.57)	57.47 (33.17, 88.71)	20.06 (11.77, 30.85)	17.87 (10.32, 27.6)
Dominica	2.06 (1.13, 3.29)	1.86 (1.02, 3.01)	12.8 (7.1, 20.34)	11.28 (6.2, 18.28)
Dominican Republic	288.15 (160.69, 459.83)	390.8 (222.77, 620.33)	15.38 (8.78, 24.34)	13.6 (7.77, 21.56)
Ecuador	453.8 (271.93, 687.42)	459.66 (302.8, 643.63)	18.63 (11.29, 28.03)	9.9 (6.53, 13.86)
Egypt	3497.66 (2063.75, 5391.07)	5851.97 (3352.79, 9149.41)	26.56 (15.85, 40.67)	22.96 (13.24, 35.82)
El Salvador	131.68 (81.02, 197.02)	90.73 (51.5, 143.98)	11.8 (7.44, 17.37)	5.19 (2.95, 8.23)
Equatorial Guinea	29.48 (17.13, 44.62)	74.98 (43.15, 117.07)	27.27 (16.04, 40.91)	20.02 (11.64, 31.07)
Eritrea	177.57 (106.27, 265.48)	387.86 (233.77, 578.93)	23.35 (13.97, 34.92)	22.8 (13.77, 34.02)
Estonia	65.6 (38.29, 101.6)	46.94 (27.32, 73.44)	16.65 (9.68, 25.83)	15.11 (8.67, 23.8)
Eswatini	50.25 (29.29, 77.15)	73.48 (43.73, 110.4)	23.48 (13.81, 35.79)	22.89 (13.66, 34.29)
Ethiopia	4612.58 (2789.95, 6930.42)	5159.49 (3082.66, 7737.57)	35.44 (21.39, 53.37)	17.24 (10.27, 26.02)
Fiji	80.37 (47.78, 123.6)	81.61 (48.71, 125.47)	41.64 (25.03, 63.72)	35.82 (21.39, 55.05)
Finland	149.17 (83.53, 238.14)	111.68 (60.95, 186.03)	10.21 (5.66, 16.41)	8.96 (4.84, 14.98)
France	1266.85 (679.19, 2123.68)	1214.67 (656.33, 2035.06)	8.23 (4.4, 13.79)	7.75 (4.13, 13.04)
Gabon	50.59 (29.32, 79.06)	95.58 (56.14, 147.88)	21.12 (12.36, 32.73)	19.1 (11.29, 29.42)
Gambia	75.65 (43.67, 115.94)	181.75 (110.41, 277.52)	28.61 (16.73, 43.62)	27.97 (17.09, 42.37)
Georgia	261.62 (149.27, 410.84)	180.59 (110.16, 271.7)	19.6 (11.27, 30.71)	20.87 (12.58, 31.53)
Germany	2126.64 (1176.49, 3453.22)	1828.73 (998.91, 2989.58)	10.28 (5.66, 16.73)	9.59 (5.18, 15.74)
Ghana	986.98 (559.76, 1558.77)	2152.35 (1218.74, 3360.83)	24.6 (14.03, 38.71)	22.63 (12.83, 35.32)
Greece	170.25 (88.98, 289.73)	201.86 (113.3, 320.95)	6.33 (3.29, 10.79)	7.75 (4.28, 12.45)
Greenland	7.84 (4.87, 11.64)	4.22 (2.57, 6.4)	56.8 (35.37, 84.11)	33.21 (20.23, 50.29)
Grenada	2.65 (1.47, 4.26)	2.96 (1.66, 4.71)	13.86 (7.83, 22.04)	11.59 (6.47, 18.44)
Guam	13.11 (7.3, 20.87)	12.9 (7.33, 20.3)	36.91 (20.7, 58.57)	35.37 (19.99, 55.76)
Guatemala	424.31 (261.8, 627.19)	568.58 (337.44, 847.6)	24.04 (15.23, 35.13)	13.74 (8.23, 20.37)
Guinea	485.28 (287.52, 739.05)	1171.75 (695.25, 1780.63)	31.85 (18.98, 48.29)	33.29 (19.95, 50.2)
Guinea-Bissau	106.28 (63.26, 161.76)	238.18 (142.17, 352.82)	41.85 (25.07, 63.15)	43.96 (26.39, 64.81)
Guyana	35.6 (21.1, 54.46)	31.04 (18.36, 47.56)	19.03 (11.57, 28.65)	15.57 (9.25, 23.81)
Haiti	408.38 (239, 621.97)	672.68 (396.76, 1016.73)	26.93 (15.99, 40.7)	19.53 (11.6, 29.44)
Honduras	221.72 (125.6, 342.67)	340.42 (208.3, 509.63)	22.02 (12.86, 33.68)	13.44 (8.32, 20)
Hungary	743.42 (441.7, 1129.22)	526.65 (316.26, 812.53)	26.65 (15.67, 40.68)	21.16 (12.39, 32.87)
Iceland	5.16 (2.81, 8.57)	5.56 (2.94, 9.32)	7.8 (4.27, 12.92)	6.5 (3.4, 10.94)
India	152805.78 (94473.91, 229242.63)	126122.76 (79682.23, 185034.85)	72.6 (44.88, 108.97)	33.45 (21.16, 49.07)
Indonesia	9969.85 (5529.28, 15903.38)	14124.44 (7808.79, 22671.46)	20.59 (11.5, 32.84)	18.55 (10.24, 29.76)
Iran (Islamic Republic of)	3405.13 (1937.75, 5334.05)	4532.65 (2557.6, 7158.87)	25.93 (14.96, 40.53)	19.34 (10.88, 30.53)
Iraq	951.72 (530.01, 1509.6)	2370.38 (1321.44, 3807.15)	23.46 (13.21, 37.14)	22.86 (12.78, 36.69)
Ireland	82.32 (45.5, 135.37)	104.2 (56.98, 174.87)	9.18 (5.08, 15.1)	7.83 (4.21, 13.19)
Israel	47.53 (22.75, 83)	74.88 (35.1, 134.62)	3.67 (1.76, 6.4)	3.23 (1.49, 5.83)
Italy	1468.06 (794.08, 2446.25)	983 (590.82, 1498.59)	9.91 (5.34, 16.54)	6.74 (4, 10.32)
Jamaica	84.54 (47.11, 134.63)	97.57 (54.58, 154.31)	15.09 (8.58, 23.68)	12.73 (7.12, 20.13)
Japan	6540.44 (3625.77, 10649.28)	5188.21 (3004.79, 8249.18)	19.36 (10.65, 31.53)	17.94 (10.21, 28.66)
Jordan	144.27 (80.1, 228.03)	466.41 (265.13, 744.52)	17.75 (10.08, 27.79)	15.47 (8.83, 24.69)
Kazakhstan	756.6 (427.56, 1193.93)	982.19 (582.05, 1487.96)	19.32 (11.04, 30.33)	20.02 (11.8, 30.45)
Kenya	1402.73 (835.62, 2117.59)	2775.92 (1690.82, 4114.58)	23.27 (13.83, 35.34)	19.75 (12.01, 29.39)
Kiribati	14.67 (8.98, 22.07)	20.64 (13.12, 30.43)	81.83 (50.61, 122.53)	66.59 (42.55, 97.99)
Kuwait	93.09 (50.45, 149.53)	388.15 (215.29, 631.12)	23.43 (12.87, 37.53)	24.91 (13.74, 40.4)
Kyrgyzstan	204.87 (117.59, 318.17)	297.36 (169.41, 470.07)	20.38 (11.92, 31.39)	17.28 (9.87, 27.31)
Lao People's Democratic Republic	713.21 (436.13, 1063.3)	842.1 (524.29, 1227.17)	80.07 (49.53, 118.64)	44.5 (27.82, 64.9)
Latvia	102.5 (59.06, 160.52)	68.1 (40.02, 106.8)	15.24 (8.73, 23.94)	15.39 (8.86, 24.32)
Lebanon	199.23 (115.41, 311.91)	370.63 (211.75, 583.08)	26.3 (15.3, 41.11)	24.4 (13.89, 38.43)
Lesotho	89.88 (51.93, 139.26)	140.93 (87.16, 204.14)	22.7 (13.19, 35.05)	27.78 (17.22, 40.23)
Liberia	147.65 (86.66, 226.48)	504.55 (297.55, 787.36)	32.04 (19.02, 48.63)	34.36 (20.44, 53.06)
Libya	228.2 (128.36, 361.23)	470.46 (270.99, 735.62)	25.48 (14.65, 39.97)	23.25 (13.33, 36.41)
Lithuania	145.12 (82.61, 227.83)	119.45 (72.01, 179.95)	15.25 (8.66, 23.98)	18.38 (10.9, 27.98)
Luxembourg	13.78 (7.69, 22.31)	19.46 (10.57, 32.7)	12.99 (7.22, 21.07)	11.09 (5.95, 18.66)
Madagascar	773.07 (461.41, 1154.75)	1803.55 (1083.51, 2701.12)	25.15 (15.01, 37.64)	23.66 (14.22, 35.46)
Malawi	585.91 (347.13, 872.77)	981.01 (573.11, 1490.83)	22.17 (13.1, 33.2)	18.16 (10.6, 27.78)
Malaysia	936.79 (524.78, 1486.36)	1695.97 (952.05, 2694.49)	20.52 (11.63, 32.49)	20.3 (11.44, 32.23)
Maldives	11.58 (6.56, 18.25)	27.82 (15.29, 45.51)	25.64 (14.85, 40.13)	23.63 (13.01, 38.58)
Mali	776.53 (463.13, 1193.63)	2046.52 (1220.31, 3067.56)	37.19 (22.29, 56.67)	35.15 (21.18, 52.3)
Malta	5.4 (2.84, 9.22)	4.62 (2.36, 7.9)	4.83 (2.48, 8.32)	4.21 (2.09, 7.26)
Marshall Islands	6 (3.71, 9.03)	7.58 (4.78, 11.3)	62.98 (39.59, 93.58)	51.81 (32.84, 77.02)
Mauritania	169.05 (99.67, 261.35)	311.3 (183.57, 482.74)	32.23 (19.14, 49.39)	27.32 (16.23, 42.03)
Mauritius	78.36 (45.5, 121.06)	66.26 (37.42, 104.62)	26.3 (15.36, 40.48)	20.22 (11.35, 31.92)
Mexico	2021.39 (1143.21, 3189.78)	1647.23 (934.7, 2608.56)	10.14 (5.85, 15.89)	4.56 (2.57, 7.24)
Micronesia (Federated States of)	14.46 (8.96, 21.45)	12.54 (7.73, 18.86)	64.68 (40.68, 95.41)	48.66 (30.14, 73.02)
Monaco	0.66 (0.36, 1.11)	0.64 (0.35, 1.08)	7.83 (4.17, 13.31)	7.73 (4.1, 12.99)
Mongolia	155.54 (91.26, 236.79)	220.4 (133.62, 333.84)	33.63 (20.25, 50.56)	25.12 (15.17, 38.09)
Montenegro	36 (20.67, 55.98)	33.42 (19.43, 51.64)	23.09 (13.3, 35.86)	21.5 (12.35, 33.43)
Morocco	1813.76 (1064.47, 2790.86)	2344.92 (1362.36, 3610.1)	28.97 (17.21, 44.19)	24.06 (13.96, 37.06)
Mozambique	638.2 (363.12, 994.92)	1431.56 (824.79, 2199.77)	18.98 (10.85, 29.6)	17.69 (10.23, 27.2)
Myanmar	5422.52 (3261.65, 8012.79)	4335.88 (2624.14, 6518.96)	54.12 (32.69, 79.9)	28.62 (17.31, 43.04)
Namibia	90.95 (54.32, 138.83)	140.96 (82.88, 213.33)	24.81 (14.89, 37.63)	20.97 (12.34, 31.69)
Nauru	1.35 (0.83, 2.03)	1.36 (0.84, 2.02)	57.23 (35.61, 85.62)	49.25 (30.7, 73)
Nepal	1753.49 (973.11, 2822.79)	3352.59 (1887.81, 5421.99)	35.99 (20.07, 57.91)	36.62 (20.66, 59.14)
Netherlands	358.51 (193.95, 595.34)	311.43 (166.13, 525.24)	8.42 (4.53, 14)	7.78 (4.1, 13.19)
New Zealand	104.17 (58.09, 170.61)	129.75 (76.16, 200.22)	11.11 (6.19, 18.2)	10.28 (6.01, 15.89)
Nicaragua	43.28 (23.45, 69.93)	72.24 (37.12, 120.66)	5.59 (3.15, 8.84)	4.13 (2.15, 6.88)
Niger	688.2 (406.33, 1054.25)	2150.19 (1290.75, 3187.93)	34.64 (20.66, 52.37)	37.16 (22.56, 54.48)
Nigeria	8806.18 (5087.9, 13687.66)	20766.63 (12295.4, 31724.89)	36.46 (21.22, 56.34)	32.82 (19.63, 49.78)
Niue	0.22 (0.13, 0.34)	0.15 (0.09, 0.23)	45.08 (27.23, 68.38)	37.95 (22.67, 58.81)
North Macedonia	97.6 (54.49, 156.49)	110.48 (61.68, 179.31)	19.02 (10.62, 30.48)	19.22 (10.61, 31.17)
Northern Mariana Islands	6.42 (3.76, 9.95)	4.63 (2.79, 7.14)	45.14 (26.92, 69.43)	37.53 (21.98, 58.67)
Norway	208.09 (114.77, 337.56)	236.27 (129.47, 384.98)	18.63 (10.22, 30.23)	18.4 (10.02, 30.03)
Oman	88.07 (49.16, 141.17)	248.1 (137.24, 400.62)	25.32 (14.27, 40.46)	24.1 (13.36, 38.86)
Pakistan	12026.63 (7302.12, 18178.97)	20166.69 (12449.85, 29864.02)	50.22 (30.54, 75.97)	33.96 (21.09, 50.17)
Palau	2.12 (1.26, 3.25)	1.77 (1.1, 2.64)	48.25 (28.95, 73.73)	43.13 (26.25, 64.97)
Palestine	137.77 (76.13, 224.83)	339.51 (189.2, 547.42)	30.48 (17.02, 49.49)	26.85 (15.05, 43.29)
Panama	22.88 (11.77, 38.69)	38.8 (19.12, 66.76)	4.12 (2.19, 6.84)	3.61 (1.78, 6.22)
Papua New Guinea	522.73 (318.77, 782.38)	1183 (720.16, 1760.76)	53.5 (33.14, 79.53)	46.51 (28.45, 69.03)
Paraguay	118.93 (66.6, 190.18)	167.94 (92.17, 268.38)	13.11 (7.44, 20.86)	9.1 (5.03, 14.5)
Peru	968.15 (555.89, 1505.08)	1168.35 (645.43, 1861.66)	17.98 (10.5, 27.7)	12.08 (6.67, 19.24)
Philippines	11222.1 (6756.66, 17136.88)	11129.41 (6882.59, 16419.8)	77.29 (46.88, 117.65)	38.94 (24.16, 57.35)
Poland	2960.78 (1718.6, 4639.33)	3013.28 (1929.43, 4331.26)	29.92 (17.31, 46.94)	30.35 (19.32, 43.76)
Portugal	221.65 (121.74, 367.21)	214.66 (117.07, 356.9)	8.39 (4.59, 13.93)	7.75 (4.12, 12.98)
Puerto Rico	116.07 (62.26, 191.32)	91 (48.6, 149.79)	11.8 (6.32, 19.47)	11.73 (6.21, 19.34)
Qatar	19.26 (10.53, 31.14)	139.92 (77.25, 224.55)	22.66 (12.48, 36.62)	24.14 (13.29, 38.8)
Republic of Korea	2193.97 (1238.84, 3583)	2181.56 (1206.45, 3628.36)	18.18 (10.37, 29.58)	16.55 (9.02, 27.62)
Republic of Moldova	213.31 (125.2, 326.97)	164.71 (96.91, 253.73)	18.98 (11.2, 29.06)	16.55 (9.58, 25.68)
Romania	1193.22 (689.93, 1868.32)	863.75 (495.72, 1351.43)	20.88 (12.08, 32.71)	19.23 (10.87, 30.26)
Russian Federation	6807.22 (3929.11, 10615.5)	7805.72 (4772.54, 11722.62)	17.89 (10.37, 27.89)	20.2 (12.16, 30.62)
Rwanda	619.63 (377.66, 923.75)	783.81 (462.53, 1177.26)	34.58 (21.06, 51.6)	21.34 (12.62, 32.1)
Saint Kitts and Nevis	1.22 (0.67, 1.97)	1.74 (0.93, 2.83)	12.57 (7.01, 19.98)	10.95 (5.82, 17.85)
Saint Lucia	4.19 (2.28, 6.76)	5.25 (2.89, 8.43)	12.55 (6.98, 20.04)	11.23 (6.12, 18.17)
Saint Vincent and the Grenadines	3.4 (1.89, 5.49)	3.31 (1.85, 5.26)	13.69 (7.79, 21.73)	11.72 (6.5, 18.69)
Samoa	16.72 (10.02, 25.4)	21.37 (13.15, 31.91)	48.6 (29.64, 73.08)	45.33 (28.13, 67.34)
San Marino	0.51 (0.27, 0.86)	0.66 (0.35, 1.09)	7.75 (4.09, 13.2)	7.77 (4.05, 13.08)
Sao Tome and Principe	8.07 (4.56, 12.76)	13.84 (7.85, 21.75)	27.68 (15.98, 43.29)	23.55 (13.49, 36.78)
Saudi Arabia	825.61 (468.56, 1301.66)	2343.26 (1332.11, 3703.51)	24.75 (14.27, 38.75)	22.53 (12.76, 35.63)
Senegal	553.99 (320.17, 862.46)	1150.49 (680.18, 1755.41)	28.07 (16.42, 43.26)	27.95 (16.64, 42.38)
Serbia	481.16 (277.25, 753.93)	450.17 (260.19, 703.12)	19.74 (11.32, 30.96)	20.33 (11.59, 31.95)
Seychelles	3.87 (2.17, 6.11)	5.27 (3.02, 8.37)	22.31 (12.71, 35.1)	20.89 (11.85, 33.33)
Sierra Leone	303.07 (177, 463.16)	866.24 (516.96, 1315.12)	28.71 (16.86, 43.79)	35.93 (21.57, 54.21)
Singapore	164.79 (90.38, 272.13)	268.61 (147.77, 445.02)	17.18 (9.46, 28.3)	16.43 (8.95, 27.14)
Slovakia	316.12 (183.84, 490.42)	299.14 (173.39, 461.69)	22.69 (13.17, 35.22)	21.1 (12.03, 32.69)
Slovenia	107.45 (61.69, 166.31)	87.42 (49.78, 138.67)	20.61 (11.8, 31.92)	18.43 (10.32, 29.33)
Solomon Islands	50.96 (31.06, 75.96)	100.4 (62.3, 148.24)	69.54 (43.07, 102.93)	60.03 (37.41, 88.33)
Somalia	438.76 (260.81, 651.06)	1231.4 (749.29, 1826.72)	25.79 (15.4, 38.19)	24.33 (14.84, 35.92)
South Africa	2968.69 (1761.25, 4547.28)	2758.73 (1612.2, 4221.26)	28.02 (16.61, 42.85)	17.87 (10.43, 27.37)
South Sudan	295.8 (172, 453.1)	479.57 (280.91, 732.28)	20.36 (11.86, 31.28)	19.81 (11.64, 30.25)
Spain	502.97 (259.09, 871.23)	754.61 (419.95, 1223.4)	5.08 (2.61, 8.82)	6.12 (3.33, 10.05)
Sri Lanka	1058.81 (588.45, 1707.35)	1318.55 (730, 2149.47)	22.97 (12.83, 37.01)	22.72 (12.53, 37.04)
Sudan	1473.95 (859.86, 2285.98)	2846.58 (1663.52, 4427.2)	31.41 (18.56, 48.18)	26.08 (15.39, 40.3)
Suriname	15.07 (8.67, 23.41)	19.19 (10.96, 30.11)	16.05 (9.35, 24.71)	13.1 (7.44, 20.6)
Sweden	314.06 (177.7, 503.4)	282.84 (156.17, 463.11)	13.79 (7.69, 22.22)	11.94 (6.53, 19.59)
Switzerland	176.98 (97.54, 290.48)	193.53 (104.11, 323.98)	9.1 (4.97, 14.99)	8.65 (4.59, 14.54)
Syrian Arab Republic	506.9 (285.01, 808.66)	810.19 (454.67, 1301.7)	18.13 (10.34, 28.8)	21.12 (11.83, 33.93)
Taiwan (Province of China)	2293.8 (1293.82, 3652.71)	8104.18 (4497.38, 13181.33)	41.68 (23.71, 66.15)	129.29 (71.86, 210.51)
Tajikistan	360.62 (218.17, 535.49)	573.94 (347.94, 860.52)	32.25 (19.89, 47.32)	23.04 (14.05, 34.47)
Thailand	3821.31 (2108.12, 6181.69)	4068.38 (2258.1, 6536.63)	23.72 (13.16, 38.33)	23.15 (12.7, 37.27)
Timor-Leste	102.6 (62.21, 151.64)	106.26 (64.87, 158.62)	58.62 (35.79, 86.44)	34.52 (21.32, 51.04)
Togo	291.42 (170.45, 444.57)	708.19 (428.78, 1058.14)	29.79 (17.58, 45.2)	31.98 (19.43, 47.61)
Tokelau	0.19 (0.11, 0.28)	0.14 (0.09, 0.21)	56.86 (35.27, 84.51)	43.94 (26.89, 65.45)
Tonga	10.92 (6.52, 16.66)	10.09 (5.99, 15.39)	51.91 (31.49, 78.36)	40.5 (24.18, 61.47)
Trinidad and Tobago	45.57 (26.19, 71.45)	43.92 (25.14, 69.02)	15.12 (8.8, 23.54)	12.43 (7.04, 19.65)
Tunisia	506.3 (283.68, 800.83)	738.18 (416.07, 1167.57)	24.37 (13.79, 38.37)	23.42 (13.11, 37.01)
Turkmenistan	5248.72 (2896.91, 8395.22)	8345.39 (4575.58, 13554.87)	35.65 (19.74, 56.93)	37.86 (20.73, 61.41)
Tuvalu	176.48 (101.94, 277.54)	274.04 (163.61, 418.58)	20.39 (11.91, 31.87)	21.87 (13.07, 33.39)
T眉rkiye	1.45 (0.89, 2.16)	1.28 (0.8, 1.91)	60.64 (37.19, 90.42)	45.13 (28.32, 66.97)
Uganda	954 (562.5, 1437.3)	2256.38 (1324.44, 3394.86)	21.73 (12.82, 32.84)	20.12 (11.81, 30.34)
Ukraine	2011.55 (1149.22, 3217.86)	2623.56 (1591.77, 3915.45)	15.49 (8.84, 24.79)	22.91 (13.71, 34.52)
United Arab Emirates	86.7 (47.61, 140.33)	420.94 (239.62, 662.83)	23.66 (13.26, 37.96)	22.87 (12.87, 36.08)
United Kingdom	2072.79 (1187.62, 3301.68)	1859.48 (1074.13, 2919.85)	13.55 (7.71, 21.64)	11.09 (6.35, 17.47)
United Republic of Tanzania	1285.2 (715.73, 2017.26)	2789.69 (1581.22, 4336.87)	18.69 (10.44, 29.45)	17.76 (10.1, 27.71)
United States Virgin Islands	3.43 (1.88, 5.59)	21933.86 (13183.45, 33386.11)	26.94 (15.31, 42.78)	27.84 (16.71, 42.38)
United States of America	19059.52 (10851.08, 30279.29)	1.98 (1.08, 3.23)	11.6 (6.29, 18.97)	11.09 (5.95, 18.16)
Uruguay	58.5 (31.35, 97.53)	63.11 (33.36, 105.31)	7.62 (4.08, 12.71)	7.23 (3.79, 12.09)
Uzbekistan	1123.96 (663.03, 1722.84)	2090.62 (1245.55, 3119.48)	24 (14.41, 36.36)	23.13 (13.77, 34.53)
Vanuatu	19.96 (12.12, 29.9)	37.87 (23.38, 56.44)	58.09 (35.81, 86.84)	49.79 (30.96, 73.9)
Venezuela (Bolivarian Republic of)	191.96 (99.81, 317.54)	294.27 (155.99, 490.84)	4.37 (2.36, 7.1)	3.96 (2.06, 6.65)
Viet Nam	3736.17 (2038.04, 6094.46)	6017.28 (3321.29, 9709.99)	22.5 (12.44, 36.67)	22.63 (12.45, 36.51)
Yemen	953.56 (567.84, 1460.77)	2294.63 (1370.27, 3495.43)	36.54 (22.16, 55.51)	29.14 (17.62, 44.1)
Zambia	539.8 (326.82, 803.56)	1020.3 (602.73, 1546.22)	25.6 (15.47, 38.13)	19.3 (11.38, 29.3)
Zimbabwe	542.96 (302.06, 863.9)	835.22 (494.87, 1263.1)	20.08 (11.2, 31.97)	19.95 (11.87, 30.1)
ASIR, age-standardized incidence rate.
