# Supplementary material for: Global, regional, and national burdens of PUD in women of reproductive age from 1992 to 2021: a trend analysis based on the global burden of disease study 2021
Source: Front Glob Womens Health. 2025 Apr 1;6:1529549. doi: 10.3389/fgwh.2025.1529549 (PMC11996881; doi:10.3389/fgwh.2025.1529549)
Supplement: Supplementary file 3 [file Datasheet3.csv]

## Sheet: Table S3
Table S3. The AAPCs in ASIR and ASDR of PUD among women of reproductive age from 1992 to 2021 at global, regional, and national levels.
Global/Region/Country	Incidence (ASIR)			Mortality (ASDR)
	AAPC	95% CI	P-value	AAPC	95% CI	P-value
Global	-1.18*	-1.18(-1.25, -1.10)	<0.001	-3.15	-3.15 (-3.31, -3)	<0.001
SDI quintiles
High SDI	0.23	0.23 (0.15, 0.32)	<0.001	-3.26	-3.26 (-3.7, -2.82)	<0.001
High-middle SDI	-0.97	-0.97 (-1.08, -0.85)	<0.001	-2.83	-2.83 (-3.41, -2.24)	<0.001
Middle SDI	-1.54	-1.54 (-1.65, -1.43)	<0.001	-3.55	-3.55 (-3.92, -3.18)	<0.001
Low-middle SDI	-1.99	-1.99 (-2.11, -1.88)	<0.001	-4.15	-4.15 (-4.32, -3.99)	<0.001
Low SDI	-1.72	-1.72 (-1.81, -1.64)	<0.001	-3.83	-3.83 (-3.98, -3.68)	<0.001
GBD regions
Andean Latin America	-1.62	-1.62 (-1.74, -1.51)	<0.001	-5.83	-5.83 (-6.6, -5.06)	<0.001
Australasia	-0.36	-0.36 (-0.42, -0.31)	<0.001	-5.75	-5.75 (-6.33, -5.16)	<0.001
Caribbean	-0.3	-0.3 (-0.36, -0.24)	<0.001	-2.07	-2.07 (-2.37, -1.78)	<0.001
Central Asia	-0.12	-0.12 (-0.2, -0.04)	0.0035	-1.08	-1.08 (-1.57, -0.58)	<0.001
Central Europe	-0.09	-0.09 (-0.23, 0.06)	0.2332	-1.54	-1.54 (-2.69, -0.38)	0.0093
Central Latin America	-1.94	-1.94 (-2.07, -1.8)	<0.001	-3.94	-3.94 (-4.19, -3.69)	<0.001
Central Sub-Saharan Africa	-0.05	-0.05 (-0.1, 0.01)	0.1169	-1.16	-1.16 (-1.26, -1.06)	<0.001
East Asia	-2.17	-2.17 (-2.28, -2.05)	<0.001	-5.88	-5.88 (-6.19, -5.57)	<0.001
Eastern Europe	0.64	0.64 (0.53, 0.75)	<0.001	0.97	0.97 (0.08, 1.86)	0.0325
Eastern Sub-Saharan Africa	-1.03	-1.03 (-1.1, -0.97)	<0.001	-2.58	-2.58 (-2.7, -2.46)	<0.001
High-income Asia Pacific	-0.27	-0.27 (-0.28, -0.25)	<0.001	-6.22	-6.22 (-7.08, -5.35)	<0.001
High-income North America	0.14	0.14 (-0.1, 0.39)	0.2497	-1.89	-1.89 (-2.17, -1.6)	<0.001
North Africa and Middle East	-0.43	-0.43 (-0.51, -0.34)	<0.001	-3.73	-3.73 (-3.9, -3.56)	<0.001
Oceania	-0.43	-0.43 (-0.47, -0.4)	<0.001	-2.13	-2.13 (-2.43, -1.83)	<0.001
South Asia	-2.44	-2.44 (-2.56, -2.32)	<0.001	-4.57	-4.57 (-4.74, -4.39)	<0.001
Southeast Asia	-1.04	-1.04 (-1.11, -0.98)	<0.001	-3.14	-3.14 (-3.29, -2.99)	<0.001
Southern Latin America	-0.25	-0.25 (-0.38, -0.13)	<0.001	-3.36	-3.36 (-4.68, -2.02)	<0.001
Southern Sub-Saharan Africa	-1.13	-1.13 (-1.4, -0.85)	<0.001	-1.29	-1.29 (-2.33, -0.24)	0.0158
Tropical Latin America	-2.23	-2.23 (-2.54, -1.93)	<0.001	-2.62	-2.62 (-2.89, -2.35)	<0.001
Western Europe	-0.42	-0.42 (-0.57, -0.27)	<0.001	-5.49	-5.49 (-5.98, -5)	<0.001
Western Sub-Saharan Africa	-0.12	-0.12 (-0.19, -0.05)	0.0012	-1.07	-1.07 (-1.23, -0.92)	<0.001
Nation
Afghanistan	-0.87	-0.87 (-0.93, -0.81)	<0.001	-2.67	-2.67 (-2.88, -2.45)	<0.001
Albania	0.09	0.09 (0.02, 0.16)	0.0176	-3.42	-3.42 (-4.11, -2.72)	<0.001
Algeria	-0.59	-0.59 (-0.68, -0.5)	<0.001	-4.04	-4.04 (-4.15, -3.94)	<0.001
American Samoa	-0.21	-0.21 (-0.23, -0.19)	<0.001	-2.55	-2.55 (-3.1, -2)	<0.001
Andorra	0.02	0.02 (-0.02, 0.07)	0.33	-3.93	-3.93 (-4.15, -3.72)	<0.001
Angola	-0.22	-0.22 (-0.29, -0.16)	<0.001	-1.61	-1.61 (-2.16, -1.06)	<0.001
Antigua and Barbuda	-0.13	-0.13 (-0.19, -0.06)	<0.001	-2.78	-2.78 (-3.32, -2.24)	<0.001
Argentina	-0.09	-0.09 (-0.17, -0.02)	0.0179	-3.4	-3.4 (-5.2, -1.58)	<0.001
Armenia	0.2	0.2 (0.12, 0.28)	<0.001	-2.01	-2.01 (-2.87, -1.14)	<0.001
Australia	-0.41	-0.41 (-0.49, -0.33)	<0.001	-5.66	-5.66 (-6.3, -5.02)	<0.001
Austria	-0.19	-0.19 (-0.36, -0.02)	0.0303	-6.36	-6.36 (-7.05, -5.66)	<0.001
Azerbaijan	-0.68	-0.68 (-0.77, -0.59)	<0.001	-3.85	-3.85 (-4.54, -3.16)	<0.001
Bahamas	-0.3	-0.3 (-0.34, -0.26)	<0.001	-3.62	-3.62 (-5.22, -1.99)	<0.001
Bahrain	-0.05	-0.05 (-0.09, -0.02)	0.0015	-5.02	-5.02 (-5.85, -4.19)	<0.001
Bangladesh	-2.37	-2.37 (-2.45, -2.28)	<0.001	-5.18	-5.18 (-5.38, -4.97)	<0.001
Barbados	-0.31	-0.31 (-0.39, -0.23)	<0.001	-3.44	-3.44 (-4.24, -2.63)	<0.001
Belarus	0.18	0.18 (0.06, 0.31)	0.0043	1.75	1.75 (1.33, 2.16)	<0.001
Belgium	-0.22	-0.22 (-0.54, 0.11)	0.193	-5.54	-5.54 (-6.83, -4.22)	<0.001
Belize	-0.14	-0.14 (-0.24, -0.05)	0.002	-2.19	-2.19 (-2.83, -1.54)	<0.001
Benin	0.32	0.32 (0.29, 0.34)	<0.001	-0.94	-0.94 (-1.08, -0.79)	<0.001
Bermuda	-0.24	-0.24 (-0.26, -0.21)	<0.001	-4.8	-4.8 (-5.7, -3.89)	<0.001
Bhutan	-2.36	-2.36 (-2.48, -2.24)	<0.001	-4.61	-4.61 (-4.8, -4.42)	<0.001
Bolivia (Plurinational State of)	-1.78	-1.78 (-1.88, -1.69)	<0.001	-4.63	-4.63 (-4.88, -4.37)	<0.001
Bosnia and Herzegovina	-0.08	-0.08 (-0.15, -0.01)	0.0204	-2.77	-2.77 (-3.78, -1.76)	<0.001
Botswana	-0.2	-0.2 (-0.26, -0.13)	<0.001	-3.01	-3.01 (-5.42, -0.54)	0.0173
Brazil	-2.25	-2.25 (-2.57, -1.94)	<0.001	-2.62	-2.62 (-2.9, -2.35)	<0.001
Brunei Darussalam	-0.97	-0.97 (-1, -0.94)	<0.001	-4.89	-4.89 (-5.49, -4.29)	<0.001
Bulgaria	-0.14	-0.14 (-0.25, -0.04)	0.0083	-0.83	-0.83 (-1.97, 0.32)	0.1567
Burkina Faso	0.01	0.01 (-0.06, 0.07)	0.831	-0.58	-0.58 (-1.04, -0.12)	0.0131
Burundi	-0.59	-0.59 (-0.63, -0.56)	<0.001	-1.83	-1.83 (-2.12, -1.55)	<0.001
Cabo Verde	-1.76	-1.76 (-1.83, -1.68)	<0.001	-5.72	-5.72 (-6.15, -5.29)	<0.001
Cambodia	-2.1	-2.1 (-2.14, -2.05)	<0.001	-2.99	-2.99 (-3.22, -2.75)	<0.001
Cameroon	-0.21	-0.21 (-0.31, -0.12)	<0.001	-1.33	-1.33 (-1.47, -1.19)	<0.001
Canada	-0.3	-0.3 (-0.51, -0.08)	0.0079	-3.14	-3.14 (-3.55, -2.73)	<0.001
Central African Republic	0.54	0.54 (0.49, 0.58)	<0.001	0.43	0.43 (-0.15, 1.02)	0.1463
Chad	0.35	0.35 (0.27, 0.42)	<0.001	0.2	0.2 (-0.01, 0.42)	0.063
Chile	-0.29	-0.29 (-0.38, -0.2)	<0.001	-3.33	-3.33 (-4.61, -2.04)	<0.001
China	-2.65	-2.65 (-2.84, -2.45)	<0.001	-6.09	-6.09 (-6.42, -5.77)	<0.001
Colombia	-1.58	-1.58 (-1.72, -1.45)	<0.001	-4.96	-4.96 (-5.61, -4.31)	<0.001
Comoros	-0.27	-0.27 (-0.4, -0.13)	<0.001	-2.55	-2.55 (-5, -0.03)	0.047
Congo	-0.09	-0.09 (-0.19, 0.01)	0.0695	-0.46	-0.46 (-1.2, 0.28)	0.2249
Cook Islands	0.09	0.09 (0.01, 0.17)	0.02	-4.32	-4.32 (-4.59, -4.06)	<0.001
Costa Rica	-0.14	-0.14 (-0.26, -0.02)	0.0256	-3.37	-3.37 (-4.21, -2.53)	<0.001
Côte d'Ivoire	0.3	0.3 (0.17, 0.42)	<0.001	0.05	0.05 (-0.33, 0.43)	0.7956
Croatia	-0.82	-0.82 (-0.92, -0.71)	<0.001	-2.75	-2.75 (-3.43, -2.07)	<0.001
Cuba	-0.36	-0.36 (-0.4, -0.33)	<0.001	-3.59	-3.59 (-5.26, -1.89)	<0.001
Cyprus	-0.27	-0.27 (-0.34, -0.2)	<0.001	-5.92	-5.92 (-6.59, -5.24)	<0.001
Czechia	-0.09	-0.09 (-0.19, 0.01)	0.0849	-1.99	-1.99 (-2.63, -1.34)	<0.001
Democratic People's Republic of Korea	-0.62	-0.62 (-0.66, -0.58)	<0.001	-1.3	-1.3 (-1.44, -1.16)	<0.001
Democratic Republic of the Congo	-0.02	-0.02 (-0.1, 0.06)	0.6458	-1.15	-1.15 (-1.49, -0.81)	<0.001
Denmark	-0.98	-0.98 (-1.09, -0.87)	<0.001	-6.19	-6.19 (-7.02, -5.34)	<0.001
Djibouti	-0.37	-0.37 (-0.52, -0.23)	<0.001	-1.51	-1.51 (-2.05, -0.98)	<0.001
Dominica	-0.43	-0.43 (-0.5, -0.35)	<0.001	-2.05	-2.05 (-2.26, -1.83)	<0.001
Dominican Republic	-0.38	-0.38 (-0.5, -0.25)	<0.001	-3.17	-3.17 (-4.08, -2.24)	<0.001
Ecuador	-2.15	-2.15 (-2.24, -2.07)	<0.001	-7.4	-7.4 (-8.56, -6.22)	<0.001
Egypt	-0.49	-0.49 (-0.57, -0.41)	<0.001	-5.04	-5.04 (-5.67, -4.41)	<0.001
El Salvador	-2.79	-2.79 (-2.95, -2.62)	<0.001	-4.47	-4.47 (-5.61, -3.32)	<0.001
Equatorial Guinea	-1.06	-1.06 (-1.19, -0.92)	<0.001	-4.15	-4.15 (-4.99, -3.3)	<0.001
Eritrea	-0.03	-0.03 (-0.15, 0.08)	0.5668	-0.93	-0.93 (-1.17, -0.7)	<0.001
Estonia	-0.47	-0.47 (-0.77, -0.17)	0.0024	-1.42	-1.42 (-3.5, 0.7)	0.1866
Eswatini	-0.08	-0.08 (-0.19, 0.02)	0.1212	0.02	0.02 (-0.55, 0.59)	0.9466
Ethiopia	-2.45	-2.45 (-2.6, -2.3)	<0.001	-3.78	-3.78 (-3.97, -3.59)	<0.001
Fiji	-0.52	-0.52 (-0.56, -0.48)	<0.001	-2.58	-2.58 (-3.27, -1.88)	<0.001
Finland	-0.43	-0.43 (-0.53, -0.33)	<0.001	-5.38	-5.38 (-7.02, -3.7)	<0.001
France	-0.21	-0.21 (-0.23, -0.18)	<0.001	-5.38	-5.38 (-5.78, -4.98)	<0.001
Gabon	-0.32	-0.32 (-0.41, -0.22)	<0.001	-1.04	-1.04 (-1.24, -0.84)	<0.001
Gambia	-0.07	-0.07 (-0.13, 0)	0.0376	-0.05	-0.05 (-1.54, 1.47)	0.9528
Georgia	0.24	0.24 (0.14, 0.34)	<0.001	-0.98	-0.98 (-2.01, 0.07)	0.0679
Germany	-0.26	-0.26 (-0.48, -0.05)	0.0163	-5.51	-5.51 (-7.15, -3.85)	<0.001
Ghana	-0.28	-0.28 (-0.38, -0.18)	<0.001	-1.04	-1.04 (-1.22, -0.87)	<0.001
Greece	0.71	0.71 (0.67, 0.75)	<0.001	-3.32	-3.32 (-3.85, -2.8)	<0.001
Greenland	-1.77	-1.77 (-1.92, -1.62)	<0.001	-4.29	-4.29 (-4.9, -3.68)	<0.001
Grenada	-0.61	-0.61 (-0.67, -0.55)	<0.001	-6.26	-6.26 (-7.45, -5.05)	<0.001
Guam	-0.14	-0.14 (-0.2, -0.07)	<0.001	-2.62	-2.62 (-4.57, -0.63)	0.0101
Guatemala	-1.91	-1.91 (-2.05, -1.78)	<0.001	-5.07	-5.07 (-5.89, -4.23)	<0.001
Guinea	0.18	0.18 (0.08, 0.28)	<0.001	-0.3	-0.3 (-0.46, -0.15)	<0.001
Guinea-Bissau	0.19	0.19 (0.08, 0.3)	0.0011	-0.84	-0.84 (-0.96, -0.72)	<0.001
Guyana	-0.69	-0.69 (-0.76, -0.62)	<0.001	-1.92	-1.92 (-3.33, -0.49)	0.0088
Haiti	-1.09	-1.09 (-1.21, -0.97)	<0.001	-2.93	-2.93 (-3.08, -2.78)	<0.001
Honduras	-1.69	-1.69 (-1.77, -1.61)	<0.001	-3.58	-3.58 (-4.27, -2.88)	<0.001
Hungary	-0.78	-0.78 (-0.94, -0.62)	<0.001	-3.22	-3.22 (-3.97, -2.47)	<0.001
Iceland	-0.67	-0.67 (-0.87, -0.47)	<0.001	-4.72	-4.72 (-5.19, -4.24)	<0.001
India	-2.64	-2.64 (-2.75, -2.52)	<0.001	-5.03	-5.03 (-5.3, -4.76)	<0.001
Indonesia	-0.36	-0.36 (-0.41, -0.3)	<0.001	-4.65	-4.65 (-4.83, -4.47)	<0.001
Iran (Islamic Republic of)	-1.01	-1.01 (-1.09, -0.92)	<0.001	-5.31	-5.31 (-5.56, -5.06)	<0.001
Iraq	-0.09	-0.09 (-0.18, 0)	0.0509	-4.78	-4.78 (-4.96, -4.59)	<0.001
Ireland	-0.54	-0.54 (-0.58, -0.5)	<0.001	-5.49	-5.49 (-6.25, -4.72)	<0.001
Israel	-0.43	-0.43 (-0.48, -0.39)	<0.001	-5.54	-5.54 (-6.31, -4.75)	<0.001
Italy	-1.34	-1.34 (-1.46, -1.23)	<0.001	-6.36	-6.36 (-7.29, -5.42)	<0.001
Jamaica	-0.55	-0.55 (-0.63, -0.47)	<0.001	-1.6	-1.6 (-2.65, -0.53)	0.0034
Japan	-0.26	-0.26 (-0.33, -0.19)	<0.001	-5.64	-5.64 (-7.22, -4.02)	<0.001
Jordan	-0.47	-0.47 (-0.49, -0.45)	<0.001	-5.73	-5.73 (-6.11, -5.35)	<0.001
Kazakhstan	0.12	0.12 (0.05, 0.18)	<0.001	0.43	0.43 (-0.33, 1.19)	0.2707
Kenya	-0.55	-0.55 (-0.69, -0.4)	<0.001	-1.11	-1.11 (-1.28, -0.94)	<0.001
Kiribati	-0.72	-0.72 (-0.74, -0.69)	<0.001	-1.6	-1.6 (-1.79, -1.42)	<0.001
Kuwait	0.22	0.22 (0.16, 0.28)	<0.001	-6.41	-6.41 (-8.61, -4.17)	<0.001
Kyrgyzstan	-0.54	-0.54 (-0.66, -0.43)	<0.001	-1.28	-1.28 (-2.43, -0.13)	0.03
Lao People's Democratic Republic	-2.02	-2.02 (-2.07, -1.96)	<0.001	-3.44	-3.44 (-3.65, -3.23)	<0.001
Latvia	0.08	0.08 (-0.07, 0.22)	0.3028	-0.36	-0.36 (-1.56, 0.86)	0.5601
Lebanon	-0.25	-0.25 (-0.33, -0.17)	<0.001	-5.55	-5.55 (-6, -5.1)	<0.001
Lesotho	0.72	0.72 (0.68, 0.75)	<0.001	2.04	2.04 (1.5, 2.58)	<0.001
Liberia	0.27	0.27 (0.18, 0.35)	<0.001	-0.74	-0.74 (-1.11, -0.36)	<0.001
Libya	-0.32	-0.32 (-0.39, -0.25)	<0.001	-2.98	-2.98 (-3.47, -2.5)	<0.001
Lithuania	0.66	0.66 (0.6, 0.71)	<0.001	-0.12	-0.12 (-1.83, 1.61)	0.8898
Luxembourg	-0.56	-0.56 (-0.66, -0.47)	<0.001	-6.78	-6.78 (-8.19, -5.35)	<0.001
Madagascar	-0.19	-0.19 (-0.24, -0.13)	<0.001	-0.77	-0.77 (-0.96, -0.57)	<0.001
Malawi	-0.65	-0.65 (-0.78, -0.53)	<0.001	-2.09	-2.09 (-2.36, -1.82)	<0.001
Malaysia	-0.04	-0.04 (-0.07, -0.01)	0.0102	-2.14	-2.14 (-3.05, -1.22)	<0.001
Maldives	-0.27	-0.27 (-0.32, -0.23)	<0.001	-8.54	-8.54 (-8.75, -8.33)	<0.001
Mali	-0.15	-0.15 (-0.19, -0.12)	<0.001	-1.12	-1.12 (-1.39, -0.85)	<0.001
Malta	-0.46	-0.46 (-0.56, -0.36)	<0.001	-4.66	-4.66 (-5.26, -4.06)	<0.001
Marshall Islands	-0.69	-0.69 (-0.74, -0.65)	<0.001	-1.92	-1.92 (-2.16, -1.69)	<0.001
Mauritania	-0.57	-0.57 (-0.63, -0.51)	<0.001	-1.72	-1.72 (-2.24, -1.2)	<0.001
Mauritius	-0.9	-0.9 (-0.94, -0.86)	<0.001	-4.28	-4.28 (-6.05, -2.48)	<0.001
Mexico	-2.71	-2.71 (-2.77, -2.65)	<0.001	-4.12	-4.12 (-4.88, -3.34)	<0.001
Micronesia (Federated States of)	-0.98	-0.98 (-1, -0.96)	<0.001	-2.64	-2.64 (-2.82, -2.46)	<0.001
Monaco	-0.06	-0.06 (-0.12, 0.01)	0.1052	-2.57	-2.57 (-2.71, -2.42)	<0.001
Mongolia	-0.99	-0.99 (-1.06, -0.92)	<0.001	-2.09	-2.09 (-2.71, -1.47)	<0.001
Montenegro	-0.23	-0.23 (-0.32, -0.14)	<0.001	-2.27	-2.27 (-2.74, -1.8)	<0.001
Morocco	-0.63	-0.63 (-0.73, -0.54)	<0.001	-3.39	-3.39 (-3.57, -3.21)	<0.001
Mozambique	-0.2	-0.2 (-0.28, -0.13)	<0.001	-0.81	-0.81 (-1.01, -0.6)	<0.001
Myanmar	-2.18	-2.18 (-2.24, -2.11)	<0.001	-4.87	-4.87 (-5.05, -4.69)	<0.001
Namibia	-0.55	-0.55 (-0.62, -0.49)	<0.001	-1.74	-1.74 (-2.14, -1.34)	<0.001
Nauru	-0.53	-0.53 (-0.56, -0.49)	<0.001	-1.78	-1.78 (-2.16, -1.4)	<0.001
Nepal	0.06	0.06 (-0.07, 0.18)	0.3767	-4.83	-4.83 (-5.04, -4.61)	<0.001
Netherlands	-0.26	-0.26 (-0.28, -0.25)	<0.001	-5.91	-5.91 (-6.37, -5.46)	<0.001
New Zealand	-0.28	-0.28 (-0.37, -0.2)	<0.001	-6.46	-6.46 (-7.81, -5.08)	<0.001
Nicaragua	-1.01	-1.01 (-1.09, -0.93)	<0.001	-4.23	-4.23 (-4.75, -3.72)	<0.001
Niger	0.28	0.28 (0.24, 0.32)	<0.001	-0.66	-0.66 (-1, -0.32)	<0.001
Nigeria	-0.33	-0.33 (-0.41, -0.26)	<0.001	-1.64	-1.64 (-1.8, -1.47)	<0.001
Niue	-0.6	-0.6 (-0.68, -0.52)	<0.001	-1.47	-1.47 (-2, -0.94)	<0.001
North Macedonia	0.04	0.04 (-0.04, 0.13)	0.32	-2.99	-2.99 (-3.86, -2.12)	<0.001
Northern Mariana Islands	-0.64	-0.64 (-0.68, -0.59)	<0.001	-5.26	-5.26 (-5.75, -4.78)	<0.001
Norway	-0.05	-0.05 (-0.09, 0)	0.0326	-4.84	-4.84 (-5.44, -4.24)	<0.001
Oman	-0.15	-0.15 (-0.25, -0.05)	0.0022	-5.99	-5.99 (-6.2, -5.78)	<0.001
Pakistan	-1.34	-1.34 (-1.45, -1.22)	<0.001	-2.12	-2.12 (-2.4, -1.85)	<0.001
Palau	-0.39	-0.39 (-0.4, -0.38)	<0.001	-1.21	-1.21 (-1.44, -0.97)	<0.001
Palestine	-0.46	-0.46 (-0.55, -0.37)	<0.001	-5.28	-5.28 (-5.71, -4.85)	<0.001
Panama	-0.42	-0.42 (-0.5, -0.35)	<0.001	-4.54	-4.54 (-5.62, -3.46)	<0.001
Papua New Guinea	-0.48	-0.48 (-0.52, -0.44)	<0.001	-2.36	-2.36 (-2.77, -1.95)	<0.001
Paraguay	-1.25	-1.25 (-1.29, -1.2)	<0.001	-2.72	-2.72 (-3.41, -2.03)	<0.001
Peru	-1.34	-1.34 (-1.43, -1.26)	<0.001	-6.11	-6.11 (-7.6, -4.59)	<0.001
Philippines	-2.34	-2.34 (-2.37, -2.31)	<0.001	-1.83	-1.83 (-2.06, -1.6)	<0.001
Poland	0.05	0.05 (-0.06, 0.17)	0.3605	-0.08	-0.08 (-1.99, 1.87)	0.9352
Portugal	-0.27	-0.27 (-0.29, -0.24)	<0.001	-5.43	-5.43 (-6.98, -3.85)	<0.001
Puerto Rico	-0.02	-0.02 (-0.05, 0.02)	0.4336	-6.98	-6.98 (-7.92, -6.02)	<0.001
Qatar	0.22	0.22 (0.19, 0.26)	<0.001	-10.23	-10.23 (-12.15, -8.26)	<0.001
Republic of Korea	-0.32	-0.32 (-0.35, -0.29)	<0.001	-7.07	-7.07 (-7.63, -6.52)	<0.001
Republic of Moldova	-0.45	-0.45 (-0.55, -0.35)	<0.001	-0.39	-0.39 (-2.34, 1.6)	0.7012
Romania	-0.29	-0.29 (-0.42, -0.17)	<0.001	-2.51	-2.51 (-4.1, -0.9)	0.0024
Russian Federation	0.46	0.46 (0.36, 0.55)	<0.001	0.65	0.65 (-0.03, 1.33)	0.06
Rwanda	-1.62	-1.62 (-1.76, -1.48)	<0.001	-3.52	-3.52 (-3.81, -3.22)	<0.001
Saint Kitts and Nevis	-0.48	-0.48 (-0.56, -0.39)	<0.001	-6.58	-6.58 (-7.23, -5.92)	<0.001
Saint Lucia	-0.38	-0.38 (-0.44, -0.33)	<0.001	-4.04	-4.04 (-4.92, -3.14)	<0.001
Saint Vincent and the Grenadines	-0.53	-0.53 (-0.57, -0.48)	<0.001	-3.14	-3.14 (-4.25, -2.01)	<0.001
Samoa	-0.25	-0.25 (-0.27, -0.23)	<0.001	-1.33	-1.33 (-1.53, -1.13)	<0.001
San Marino	0.01	0.01 (-0.04, 0.06)	0.6742	-4.19	-4.19 (-4.53, -3.84)	<0.001
Sao Tome and Principe	-0.55	-0.55 (-0.69, -0.41)	<0.001	-1.94	-1.94 (-2.41, -1.47)	<0.001
Saudi Arabia	-0.32	-0.32 (-0.37, -0.27)	<0.001	-4.15	-4.15 (-4.32, -3.99)	<0.001
Senegal	0.02	0.02 (-0.08, 0.13)	0.6426	-1.46	-1.46 (-2.36, -0.55)	0.0017
Serbia	0.12	0.12 (0.03, 0.2)	0.0093	-3.4	-3.4 (-4.13, -2.66)	<0.001
Seychelles	-0.23	-0.23 (-0.27, -0.2)	<0.001	-2.99	-2.99 (-3.43, -2.56)	<0.001
Sierra Leone	0.83	0.83 (0.68, 0.98)	<0.001	0.65	0.65 (0.28, 1.02)	0.0006
Singapore	-0.16	-0.16 (-0.21, -0.11)	<0.001	-7.25	-7.25 (-8.31, -6.17)	<0.001
Slovakia	-0.18	-0.18 (-0.37, 0.01)	0.0604	-2.91	-2.91 (-3.34, -2.47)	<0.001
Slovenia	-0.37	-0.37 (-0.44, -0.31)	<0.001	-4.47	-4.47 (-4.72, -4.22)	<0.001
Solomon Islands	-0.51	-0.51 (-0.54, -0.48)	<0.001	-0.71	-0.71 (-0.88, -0.54)	<0.001
Somalia	-0.19	-0.19 (-0.21, -0.17)	<0.001	-0.37	-0.37 (-0.49, -0.25)	<0.001
South Africa	-1.52	-1.52 (-1.85, -1.18)	<0.001	-1.94	-1.94 (-3.08, -0.79)	0.001
South Sudan	-0.08	-0.08 (-0.14, -0.02)	0.0105	0	0 (-0.52, 0.52)	0.9892
Spain	0.62	0.62 (0.5, 0.74)	<0.001	-5.82	-5.82 (-6.37, -5.28)	<0.001
Sri Lanka	-0.05	-0.05 (-0.07, -0.03)	<0.001	-4.85	-4.85 (-5.65, -4.03)	<0.001
Sudan	-0.64	-0.64 (-0.72, -0.55)	<0.001	-3.74	-3.74 (-3.92, -3.55)	<0.001
Suriname	-0.69	-0.69 (-0.72, -0.66)	<0.001	-2.5	-2.5 (-2.86, -2.14)	<0.001
Sweden	-0.5	-0.5 (-0.63, -0.38)	<0.001	-6.13	-6.13 (-6.71, -5.54)	<0.001
Switzerland	-0.17	-0.17 (-0.23, -0.11)	<0.001	-7.46	-7.46 (-7.89, -7.03)	<0.001
Syrian Arab Republic	0.53	0.53 (0.37, 0.7)	<0.001	-4.67	-4.67 (-5.02, -4.31)	<0.001
Taiwan (Province of China)	4.02	4.02 (3.82, 4.22)	<0.001	-4.07	-4.07 (-5.7, -2.41)	<0.001
Tajikistan	-1.1	-1.1 (-1.28, -0.91)	<0.001	-2.63	-2.63 (-2.89, -2.38)	<0.001
Thailand	-0.08	-0.08 (-0.11, -0.05)	<0.001	7.43	7.43 (6.24, 8.63)	<0.001
Timor-Leste	-1.82	-1.82 (-1.87, -1.77)	<0.001	-2.19	-2.19 (-2.8, -1.58)	<0.001
Togo	0.3	0.3 (0.24, 0.36)	<0.001	-1.06	-1.06 (-1.4, -0.71)	<0.001
Tokelau	-0.89	-0.89 (-0.91, -0.87)	<0.001	-2.43	-2.43 (-2.83, -2.03)	<0.001
Tonga	-0.86	-0.86 (-0.87, -0.84)	<0.001	-2.02	-2.02 (-2.16, -1.88)	<0.001
Trinidad and Tobago	-0.66	-0.66 (-0.75, -0.57)	<0.001	-2.71	-2.71 (-4.25, -1.16)	0.0007
Tunisia	-0.13	-0.13 (-0.18, -0.09)	<0.001	-4.11	-4.11 (-4.23, -3.99)	<0.001
Turkey	0.17	0.17 (-0.04, 0.38)	0.1114	-6.06	-6.06 (-6.34, -5.78)	<0.001
Turkmenistan	0.28	0.28 (0.2, 0.35)	<0.001	0.64	0.64 (-0.71, 2.02)	0.3536
Tuvalu	-1.01	-1.01 (-1.03, -1)	<0.001	-3.56	-3.56 (-3.78, -3.35)	<0.001
Uganda	-0.23	-0.23 (-0.31, -0.14)	<0.001	-0.39	-0.39 (-0.72, -0.06)	0.0201
Ukraine	1.37	1.37 (1.34, 1.4)	<0.001	1.52	1.52 (-0.39, 3.46)	0.1205
United Arab Emirates	-0.12	-0.12 (-0.14, -0.09)	<0.001	-4.59	-4.59 (-5.33, -3.85)	<0.001
United Kingdom	-0.72	-0.72 (-0.78, -0.65)	<0.001	-4.71	-4.71 (-5.62, -3.79)	<0.001
United Republic of Tanzania	-0.16	-0.16 (-0.21, -0.11)	<0.001	-1.43	-1.43 (-1.79, -1.07)	<0.001
United States of America	-0.15	-0.15 (-0.21, -0.1)	<0.001	-3.56	-3.56 (-4.06, -3.06)	<0.001
United States Virgin Islands	0.19	0.19 (-0.05, 0.42)	0.1154	-1.81	-1.81 (-2.14, -1.48)	<0.001
Uruguay	-0.22	-0.22 (-0.24, -0.19)	<0.001	-2.96	-2.96 (-4.16, -1.74)	<0.001
Uzbekistan	-0.08	-0.08 (-0.21, 0.05)	0.2272	-0.92	-0.92 (-1.85, 0.02)	0.0559
Vanuatu	-0.53	-0.53 (-0.57, -0.5)	<0.001	-1.42	-1.42 (-1.99, -0.85)	<0.001
Venezuela (Bolivarian Republic of)	-0.3	-0.3 (-0.38, -0.21)	<0.001	-2.11	-2.11 (-3.94, -0.24)	0.027
Viet Nam	0.02	0.02 (-0.02, 0.06)	0.3407	-2.96	-2.96 (-3.09, -2.83)	<0.001
Yemen	-0.77	-0.77 (-0.85, -0.68)	<0.001	-2.76	-2.76 (-3.48, -2.04)	<0.001
Zambia	-0.97	-0.97 (-1.05, -0.9)	<0.001	-2.39	-2.39 (-2.57, -2.2)	<0.001
Zimbabwe	0	0 (-0.07, 0.06)	0.8792	2.1	2.1 (1.31, 2.9)	<0.001
AAPC, average annual percentage change; CI, confidence interval; ASIR, age-standardized incidence rate; ASDR, age-standardized death rate. *Significantly different from 0 at alpha=0.05 (P < 0.05).
