# Supplementary material for: Global, regional, and national burdens of PUD in women of reproductive age from 1992 to 2021: a trend analysis based on the global burden of disease study 2021
Source: Front Glob Womens Health. 2025 Apr 1;6:1529549. doi: 10.3389/fgwh.2025.1529549 (PMC11996881; doi:10.3389/fgwh.2025.1529549)
Supplement: Supplementary file 4 [file Datasheet4.csv]

## Sheet: Sheet1
Table S4. The net drift of PUD in women of reproductive age from 1992 to 2021 at global region levels.
Global/Region	Incidence			Mortality
	Net drift	95% CI	Wald tests P-value	Net drift	95% CI	Wald tests P-value
High SDI	0.471204	0.47(0.37,0.57)	0.00874661	-3.80204	-3.80(-4.64,-2.96)	0.830028
High-middle SDI	-1.24458	-1.24(-1.33,-1.16)	9.27159e-05	-3.21342	-3.21(-3.66,-2.76)	0.279466
Middle SDI	-1.94435	-1.94(-2.02,-1.86)	2.25351e-20	-3.86964	-3.87(-4.07,-3.67)	0.404429
Low-middle SDI	-2.26815	-2.27(-2.31,-2.23)	7.42258e-14	-4.57576	-4.58(-4.75,-4.41)	1.34061e-07
Low SDI	-1.83316	-1.83(-1.87,-1.79)	4.5932e-54	-3.86344	-3.86(-4.03,-3.70)	0.0145617
SDI, socio-demographic index; CI, confidence interval.
